# Supplementary material for: Surface premelting and melting of colloidal glasses
Source: Sci Adv. 2023 Mar 17;9(11):eadf1101. doi: 10.1126/sciadv.adf1101 (PMC10022898; doi:10.1126/sciadv.adf1101)
Supplement: Supplementary file 2 — Movies S1 to S4 [file sciadv.adf1101_movies_s1_to_s4.zip]

Archive with 4 entries (4 files):
- sciadv.adf1101_movie_s2.avi
- sciadv.adf1101_movie_s4.avi
- sciadv.adf1101_movie_s1.mp4
- sciadv.adf1101_movie_s3.mp4
